# Supplementary material for: Structural brain abnormalities in a single gene disorder associated with epilepsy, language impairment and intellectual disability
Source: Neuroimage Clin. 2016 Aug 4;12:655–65. doi: 10.1016/j.nicl.2016.07.016 (PMC5053034; doi:10.1016/j.nicl.2016.07.016)
Supplement: Supplementary file 2 — 3D neuroimaging data showing the comparison between the ZDHCC9 and control group. The values indicate 1-p for lower FA and higher MD and RD in the ZDHHC9 group corrected for multiple comparison using threshold-free cluster enhancement. [file mmc2.zip]

Archive with 14 entries (11 files):
- ZDHHC9_structural_additional_files/
- ZDHHC9_structural_additional_files/FA_group_contrast.nii.gz
- __MACOSX/
- __MACOSX/ZDHHC9_structural_additional_files/
- __MACOSX/ZDHHC9_structural_additional_files/._FA_group_contrast.nii.gz
- ZDHHC9_structural_additional_files/FMRIB58_FA_1mm.nii.gz
- __MACOSX/ZDHHC9_structural_additional_files/._FMRIB58_FA_1mm.nii.gz
- ZDHHC9_structural_additional_files/MD_group_contrast.nii.gz
- __MACOSX/ZDHHC9_structural_additional_files/._MD_group_contrast.nii.gz
- ZDHHC9_structural_additional_files/Neuroimaging_file_description.txt
- __MACOSX/ZDHHC9_structural_additional_files/._Neuroimaging_file_description.txt
- ZDHHC9_structural_additional_files/RD_group_contrast.nii.gz
- __MACOSX/ZDHHC9_structural_additional_files/._RD_group_contrast.nii.gz
- __MACOSX/._ZDHHC9_structural_additional_files
