# Supplementary material for: Structural brain abnormalities in a single gene disorder associated with epilepsy, language impairment and intellectual disability
Source: Neuroimage Clin. 2016 Aug 4;12:655–65. doi: 10.1016/j.nicl.2016.07.016 (PMC5053034; doi:10.1016/j.nicl.2016.07.016)
Supplement: Supplementary file 2 — 3D neuroimaging data showing the comparison between the ZDHCC9 and control group. The values indicate 1-p for lower FA and higher MD and RD in the ZDHHC9 group corrected for multiple comparison using threshold-free cluster enhancement. [file mmc2.zip › ZDHHC9_structural_additional_files/Neuroimaging_file_description.txt]

FMRIB58FA1mm: standard fractional anisotropy (FA) image from the Oxford Centre for Functional MRI of the Brain (FMRIB) supplied as part of the FMRIB software library (FSL v4.1.2) at 1mm resolution

FAgroupcontrast: p-value image of significantly lower FA in the ZDHHC9 group compared to control corrected for multiple comparison using the threshold-free cluster enhancement method implemented in FSL randomise

MDgroupcontrast: p-value image of significantly higher mean diffusivity (MD) in the ZDHHC9 group compared to controls

RDgroupcontrast: p-value image of significantly higher radial diffusivity (RD) in the ZDHHC9 group compared to controls
